# Supplementary material for: Proteomic analysis of anthers from wild-type and photosensitive genetic male sterile mutant cotton (Gossypium hirsutum L.)
Source: BMC Plant Biol. 2014 Dec 30;14:390. doi: 10.1186/s12870-014-0390-4 (PMC4311434; doi:10.1186/s12870-014-0390-4)
Supplement: Additional file 1: — Total soluble sugar content in anthers of wild-type (WT) and PGMS mutant (MT) cotton ( Gossypium hirsutum L.). [file 12870_2014_390_MOESM1_ESM.xlsx]

## Sheet: Sheet1
Additional file 1 Total soluble sugar content in anthers of wild-type (WT) and PGMS mutant (MT) cotton (Gossypium hirsutum L.).
Development stagea	Total sugar content (mg·g-1 FW)b
	WT	YS
TTP	106.62±3.247	109.82±3.59
UNP	139.92±1.626	122.35±3.90
BNP	127.82±3.572	99.07±1.88
MP	219.23±3.57	171.02±4.32
FL	156.58±2.44	129.03±4.02
a Development stages of anthers.
b Data represent the mean and standard deviation from three replications.
