# Supplementary material for: Proteomic analysis of anthers from wild-type and photosensitive genetic male sterile mutant cotton (Gossypium hirsutum L.)
Source: BMC Plant Biol. 2014 Dec 30;14:390. doi: 10.1186/s12870-014-0390-4 (PMC4311434; doi:10.1186/s12870-014-0390-4)
Supplement: Additional file 2: — Relative volume (% volume) and ratio of significantly changed spots between wild-type (WT). [file 12870_2014_390_MOESM2_ESM.xlsx]

## Sheet: Additional file 1
Additional file 2 Relative volume (% volume) and ratio of significantly changed spots between wild-type (WT) and PGMS mutant (MT) cotton (Gossypium hirsutum L.).
Spots	Protein IDa	Exp. MW (Kd)/pIb	MT		WT		MT		WT		MT		WT		Ratio (MT/WT)e
			TTP(% V)c	SDd	TTP(% V)	SD	UNP(% V)	SD	UNP(% V)	SD	BNP(% V)	SD	BNP(% V)	SD	R/TTP	R/UNP	R/BNP
2	Cotton_D_gene_10029341	16.02/6.74	0.30125	0.0464211	0.329667	0.0551845	0.3555	0.0464363	0.220667	0.0831645	0.3685	0.0504942	0.270333	0.0400791	0.913802	1.61103	1.36313
3	Cotton_D_gene_10029341	13.32/6.82	0.21725	0.0156498	0.153667	0.0141892	0.17125	0.0135984	0.154	0.0122882	0.179	0.00496655	0.110667	0.00416333	1.41377	1.11201	1.61747
5	-	17.01/4.70	0.0219	0.000964365	0.0211333	0.00632561	0.06875	0.0139613	0.1175	0.0368088	0.1235	0.0279821	0.114333	0.00737111	1.03628	0.585106	1.08017
9	Cotton_D_gene_10034077	22.87/6.02	0.132125	0.0227537	0.0806667	0.00597188	0.072025	0.00304453	0.0758333	0.0158696	0.041725	0.00424294	0.0186	0.00329242	1.63791	0.94978	2.24328
10	Cotton_D_gene_10034077	23.04/5.70	0.104175	0.016925	0.0645	0.0115052	0.1515	0.0139881	0.164667	0.0170098	0.0831	0.00137356	0.0442333	0.00300888	1.61512	0.92004	1.87867
18	Cotton_A_28004	19.84/5.01	0.056525	0.00913651	0.0517667	0.00568888	0.02875	0.00219469	0.0399667	0.0149908	0.046025	0.00448804	0.0713333	0.0075798	1.09192	0.719349	0.64521
19	Cotton_D_gene_10038772	19.72/4.72	0.0452	0.00847703	0.0427667	0.00631057	0.066625	0.00591685	0.0583667	0.00631691	0.07155	0.00660429	0.0364	0.00377492	1.0569	1.14149	1.96566
20	Cotton_A_13598	20.74/4.80	0.09885	0.0132284	0.0639	0.0111611	0	0	0.0387	0.0129012	0	0	0	0	1.54695	NDS	-
23	Cotton_A_35766	38.89/4.43	0	0	0	0	0.2125	0.02755	0.141	0.0149332	0.20175	0.0251976	0.198333	0.00665833	-	1.50709	1.01723
31	Cotton_D_gene_10012588	38.26/5.20	0.124225	0.0153233	0.131517	0.0155635	0.082	0.00820934	0.071	0.00844808	0.18575	0.0109049	0.324	0.0228692	0.944557	1.15493	0.573302
32	Cotton_D_gene_10028012	42.03/5.22	0.084675	0.0037977	0.0500667	0.010057	0.078375	0.00729172	0.101967	0.00441626	0.087925	0.00818591	0.0777333	0.0128204	1.69125	0.768634	1.13111
34	Cotton_D_gene_10010187	34.76/5.12	0.1295	0.0195363	0.0676	0.004993	0.089625	0.00438587	0.0833	0.0107531	0.0775	0.008814	0.0899667	0.00535942	1.91568	1.07593	0.86143
35	Cotton_A_02073	34.01/5.12	0.0634	0.0102694	0.0414	0.0025	0.058725	0.00700589	0.0666667	0.0125508	0.0765	0.0105663	0.0853	0.00642106	1.5314	0.880875	0.896835
37	Cotton_A_32277	25.82/5.56	0.02145	0.0110144	0.0463667	0.0169665	0.032175	0.00443048	0.0860667	0.0103389	0.001665	0.0137148	0.0278667	0.0113249	0.462617	0.373838	0.0597488
38	Cotton_A_33732	26.43/5.62	0.0679	0.0147203	0.0565333	0.0135212	0.07855	0.00123962	0.0820667	0.00675747	0.00236459	0.00166555	0.0821	0.00965039	1.20106	0.957149	0.0288013
39	Cotton_A_02938	24.72/6.98	0.303	0.0430891	0.325667	0.028006	0.349	0.011225	0.365	0.0626977	0.33325	0.00713559	0.211333	0.0411015	0.930399	0.956164	1.57689
43	Cotton_A_19267	33.21/6.33	0.1032	0.0115158	0.0671333	0.00349619	0.10575	0.0124532	0.117233	0.0243632	0.18175	0.0146373	0.156	0.0087178	1.53724	0.902047	1.16506
44	Cotton_A_28411	37.21/6.02	0.019875	0.00290675	0.0192667	0.00436157	0.0472	0.00349952	0.0547	0.00693758	0.0854	0.0118887	0.0334333	0.00351331	1.03157	0.862888	2.55434
48	Cotton_A_03219	35.01/6.40	0.16525	0.0181361	0.179	0.0540833	0.16025	0.0200728	0.244333	0.06812	0.18875	0.0106942	0.179	0.00866025	0.923184	0.655866	1.05447
51	Cotton_A_33743	38.11/5.75	0.05105	0.00389658	0.0526533	0.025504	0.339	0.0505674	0.301667	0.0448813	0.307	0.0366333	0.126	0.0150997	0.969549	1.12376	2.43651
52	Cotton_A_22450	38.03/5.80	0.114	0.00416333	0.0920633	0.00680392	0.1315	0.0117331	0.128767	0.029849	0.13725	0.0169779	0.0863333	0.00584323	1.23828	1.02123	1.58977
55	Cotton_A_33551	42.18/5.82	0.057025	0.00677415	0.0285667	0.00430968	0.030875	0.0072972	0.0353667	0.0105973	0.04785	0.00586544	0.0610667	0.0147412	1.99621	0.872997	0.78357
56	Cotton_D_gene_10035451	53.88/5.77	0.326	0.0468259	0.258333	0.022745	0.3775	0.0437074	0.28	0.0608276	0.3465	0.0360509	0.202667	0.0446132	1.26194	1.34821	1.7097
57	Cotton_D_gene_10028579	54.20/5.80	0.0805	0.0117331	0.0731333	0.00985613	0.12375	0.0250649	0.111467	0.012436	0.08515	0.0104018	0.0308667	0.00134288	1.10073	1.1102	2.75864
58	Cotton_D_gene_10008718	54.20/5.92	0.173625	0.00536431	0.218	0.0153948	0.42075	0.0522071	0.457333	0.080928	0.19125	0.0148408	0.121667	0.0265769	0.796445	0.920007	1.57192
59	Cotton_A_16089	60.39/5.50	0.22885	0.00865544	0.150667	0.0115036	0.16825	0.0112361	0.144	0.0390384	0.0605	0.00436196	0.0588	0.014801	1.51892	1.1684	1.02891
63	Cotton_A_15704	55.68/5.67	0.103875	0.00829031	0.0510667	0.00941559	0.09905	0.0104424	0.115367	0.0432771	0.0768	0.0125931	0.0524333	0.0154856	2.03411	0.858567	1.46472
69	Cotton_A_16872	39.21/6.54	0.168	0.033754	0.161	0.042332	0.25075	0.0221416	0.253	0.0268887	0.208	0.0229928	0.1344	0.0422455	1.04348	0.991107	1.54762
70	Cotton_A_16872	28.66/6.68	0.0115158	0.0123146	0.0124	0.0118013	0.0270509	0.0114036	0.0301	0.0259284	0.13225	0.0200395	0.0813	0.0121025	0.928692	0.898701	1.62669
71	Cotton_A_21989	50.80/6.50	0.22575	0.0585399	0.204	0.0221133	0.465	0.0712975	0.313667	0.0090185	0.3035	0.0333916	0.1351	0.0318737	1.10662	1.48247	2.24648
74	Cotton_D_gene_10014349	47.20/6.40	0.031625	0.00375977	0.0370667	0.00289367	0.10925	0.0107819	0.06	0.0107037	0.091625	0.00966415	0.0633333	0.00697448	0.853192	1.82083	1.44671
83	Cotton_A_17250	39.21/6.04	0.131	0.0537339	0.0448333	0.00525484	0.0758	0.0107083	0.0822	0.0373229	0.07775	0.0187683	0.05809	0.0091526	2.92193	0.922141	1.33844
85	Cotton_D_gene_10036599	50.98/6.29	0.179	0.0116905	0.0798667	0.0138536	0.214	0.0179815	0.101333	0.038553	0.26775	0.0449249	0.0772333	0.041313	2.24124	2.11184	3.46677
86	Cotton_D_gene_10037393	12.14/5.41	0.050175	0.00899162	0.0550333	0.0143151	0.078575	0.00589597	0.0692333	0.0276732	0.2375	0.0283608	0.672667	0.0668905	0.91172	1.13493	0.353072
91	Cotton_D_gene_10037266	17.44/6.90	0.45225	0.0243909	0.274333	0.0550121	0.25375	0.0118427	0.263	0.10018	0.20575	0.0249983	0.181333	0.0148436	1.64854	0.964829	1.13465
92	-	19.11/6.29	0.0285	0.00882119	0.0303667	0.0167001	0.0549	0.0102674	0.0573	0.0251841	0.0453	0.00571373	0.0953333	0.0118686	0.938529	0.958115	0.475175
97	Cotton_A_29462	17.21/4.41	0.092525	0.0133105	0.0862	0.0116052	0.06395	0.00661589	0.0938667	0.0109692	0.0865	0.0136135	0.131667	0.00404145	1.07338	0.681286	0.656962
99	Cotton_D_gene_10017814	21.02/4.58	0.060875	0.00804959	0.0644	0.011676	0.046825	0.0028918	0.0768333	0.00857574	0.0488	0.00929982	0.0821667	0.00361156	0.945264	0.609436	0.593915
100	Cotton_A_23038	20.10/4.33	0.0639	0.00782176	0.0546333	0.0114657	0.0278	0.0035327	0.0425	0.00605062	0.02845	0.00291376	0.0474333	0.00402161	1.16962	0.654118	0.599789
102	Cotton_A_28902	20.26/4.65	0	0	0	0	0	0	0	0	0	0	0.0872333	0.0100669	-	-	NDS
103	Cotton_D_gene_10005074	23.04/4.58	0.055575	0.0112627	0.107567	0.0317245	0.01365	0.0100115	0.0671667	0.0141737	0.157	0.0319479	0.741667	0.044456	0.516656	0.203226	0.211685
106	Cotton_A_35377	20.33/4.58	0	0	0	0	0	0	0	0	0.0404	0.00609754	0.221333	0.00986577	-	-	0.18253
114	-	37.22/5.73	0.05915	0.00952278	0.0515	0.00445309	0.04905	0.00155456	0.121067	0.0109244	0.065325	0.00848661	0.0720667	0.00388373	1.14854	0.405149	0.906452
117	Cotton_D_gene_10024340	31.88/4.58	0.0224	0.0049146	0.0214333	0.00500633	0.015375	0.000813941	0.024	0.00586174	0.043325	0.00556499	0.0678667	0.00492172	1.0451	0.640625	0.638384
122	Cotton_A_35804	20.30/5.11	0	0	0	0	0	0	0	0	0	0	0.16	0.0122882	-	-	NDS
124	Cotton_A_18176	26.00/5.02	0.025195	0.0134203	0.0313667	0.0114129	0.030025	0.00332102	0.0403333	0.00845064	0.07345	0.00481975	0.157	0.0314325	0.803241	0.744421	0.467834
126	Cotton_D_gene_10025297	23.28/5.10	0.030725	0.00478357	0.0316333	0.00375278	0.0363	0.00269444	0.0389333	0.00248261	0.16975	0.00736546	0.277	0.020664	0.971286	0.932363	0.612816
137	Cotton_A_15299	41.61/5.51	0.109	0.00678233	0.171667	0.00896289	0.05685	0.0106316	0.131667	0.0222785	0	0	0.0166333	0.00446019	0.634951	0.431772	NDS
138	Cotton_A_04015	38.21/5.33	0	0	0	0	0	0	0	0	0.042475	0.00613263	0.0898667	0.00926517	-	-	0.472645
140	Cotton_D_gene_10017980	39.12/5.28	0.03895	0.00303919	0.0505	0.00612454	0.031225	0.00811228	0.0665667	0.0111433	0.033475	0.0130011	0.0801	0.008743	0.771287	0.469079	0.417915
141	Cotton_D_gene_10001804	40.01/5.33	0.13425	0.0149972	0.134333	0.0135031	0.10925	0.00759386	0.227667	0.0085049	0.10025	0.013376	0.199233	0.0266333	0.99938	0.479868	0.503179
143	Cotton_A_28846	38.00/5.27	0	0	0	0	0	0	0	0	0.09175	0.011471	0.184667	0.0329596	-	-	0.496841
145	Cotton_A_16390	37.41/5.01	0.0219864	0.00585463	0.0513667	0.00132791	0.00142657	0.00387298	0.020184	0.006	0	0	0	0	0.428029	0.0706783	-
155	Cotton_D_gene_10025384	32.43/6.16	0.071375	0.0110627	0.0440333	0.00416453	0.010925	0.00382829	0.0363333	0.0111612	0.0712	0.00430581	0.06	0.00295127	1.62093	0.300688	1.18667
156	Cotton_A_00485	34.38/6.02	0	0	0	0	0	0	0	0	0.095925	0.0101991	0.155	0.018735	-	-	0.618871
157	Cotton_A_00484	34.29/5.61	0	0	0	0	0	0	0	0	0.055475	0.0153574	0.195667	0.0208167	-	-	0.283518
160	-	28.38/6.68	0.221525	0.0142975	0.190233	0.00946907	0.208425	0.0159035	0.122933	0.0267771	0.1126	0.0177882	0.096	0.00360416	1.16449	1.69543	1.17292
164	Cotton_D_gene_10010185	75.35/6.20	0	0	0	0	0	0	0	0	0.02415	0.00183757	0.117333	0.0119304	-	-	0.205824
165	Cotton_A_14520	19.84/5.01	0	0	0	0	0	0	0	0	0.0123105	0.00712297	0.123233	0.0246974	-	-	0.0998958
166	Cotton_D_gene_10000106	42.01/6.38	0	0	0	0	0	0	0	0	0	0	0.0732333	0.0246974	-	-	NDS
168	Cotton_A_23018	24.72/6.98	0.084175	0.016925	0.0513667	0.00477214	0.084175	0.00172119	0.0471367	0.00125033	0.104175	0.012341	0.0970667	0.0158317	1.63871	1.78576	1.07323
170	Cotton_A_23038	37.33/4.45	0.5035	0.0590226	0.452333	0.00665833	0.44275	0.0856791	0.305	0.0644903	0.46475	0.061765	0.2239	0.150622	1.11312	1.45164	2.0757
171	Cotton_A_23038	57.43/6.70	0.31575	0.104593	0.594	0.101109	1.0425	0.111206	0.716	0.112785	0.1705	0.0825692	0.112333	0.107045	0.531566	1.45601	1.5178
173	Cotton_D_gene_10000106	41.21/6.48	0.12275	0.0015	0.1041	0.0146734	0.080175	0.00265503	0.0771667	0.0176256	0.075725	0.0140957	0.362	0.0641561	1.17915	1.03898	0.209185
174	Cotton_A_12497	37.18/5.23	0.01595	0.0076909	0.0154667	0.00135031	0.0366333	0.0163496	0.0417667	0.00853249	0.075175	0.00192246	0.213	0.0415812	1.03125	0.877095	0.352934
175	Cotton_D_gene_10017750	19.48/6.01	0.021675	0.0097459	0.0262433	0.0119538	0.0819333	0.00919724	0.048	0.0164182	0.02014	0.01028	0	0	0.825924	1.70694	NDF
	a Protein ID indicate the spot identified by MS
	bExperimental molecular mass and isoelectric point
	c % V represent the average % volume of the replicate gels
	d SD mean the stadard devision of % volume
	e Ratio marked by black and italic show p-value<0.05
