# Supplementary material for: Proteomic analysis of anthers from wild-type and photosensitive genetic male sterile mutant cotton (Gossypium hirsutum L.)
Source: BMC Plant Biol. 2014 Dec 30;14:390. doi: 10.1186/s12870-014-0390-4 (PMC4311434; doi:10.1186/s12870-014-0390-4)
Supplement: Additional file 3: — Sequences of identified proteins by MALDI-TOF-MS. [file 12870_2014_390_MOESM3_ESM.xlsx]

## Sheet: Additional file 3
Additional file 3 Sequences of identified proteins by MALDI-TOF-MS
>Cotton_D_gene_10034077
MAQADQISNSPEIKEPSPKVPKLGQNGVHEVTHGPASLLKVKKLSEKAVLPSRGSPLAAGYDLSSATDTKVPARGKALIPTDLSIAIPEGTYGRVAPRSGLAWKHSIDVGAGVIDADYRGPLGVILFNHSDVDFEVKVGDRISQLIIEKIMTPDVLEVDDLDSTTRGAGGFGSTGV
>Cotton_D_gene_10035451
METFLFTSESVNEGHPDKLCDQVSDAVLDACLAQDPDSKVACETCTKTNMVMVFGEITTKANVDYEKIVRDTCRSIGFVSDDVGLDADNCKVLVNIEQQSPDIAQGVHGHFTKRPEEIGAGDQGHMFGYATDETPEFMPLSHVLATKLGARLTDVRKNGTCPWLRPDGKTQVTVEYYNDNGAMVPVRVHTVLISTQHDETVTNDEIAADLKEHVIKPVIPEKYLDEKTIFHLNPSGRFVIGGPHGDAGLTGRKIIIDTYGGWGAHGGGAFSGKDPTKVDRSGAYIVRQAAKSIVANGLARRCIVQVSYAIGVPEPLSVFVDSYGTGKIPDKEILQIVKENFDFRPGMITINLDLKRGGNGRFLKTAAYGHFGRDDPDFTWEVVKPLKWDKPQS
>Cotton_D_gene_10028012
MRRLMNKLVSRSLSVAGKWQQQQLRRLNIHEYQGADLMNKYGINVPKGVAVSSIDEVKEAVKSAFPKENELVVKSQILAGGRGLGTFQNGFKGGVHIVKADQVEDIAGKMLGQILVTKQTGPQGKVVSKVYLCEKLSLVNEMYFAITLDRKTAGPLIIACSKGGTSIEDLAVKYPDMIIKVPVDVFKGITDEDAAMVVDGLAPKVADRNDSIEQVKKLYKLFCERDCTLLEINPLAETSSNQLVAADAKLNFDDNAAFRQKEIFALRDPSQEDPREVAAAKADLNYIGLDGEIGCMVNGAGLAMATMDIIKLHGGTPANFLDVGGNASEGQVVEAFKILTSDDKVKTILVNIFGGIMKCDVIASGIVNAAKQVGVLWSDFSVYIGEQVALKVPVVVRLE…
>Cotton_D_gene_10029341
MAAADVEFRCFVGGLAWATDDRALEEAFSAFGEIVESKIINDRETGRSRGFGFVTFRDEKAMRDAIEGMNGQNLDGRNITVNEAQSRRSGGGGGGFGGGNGGYSRGGGGGGGYGGRQGGYGGGRREGGYGNGGGYGGGGYGGGRREGGYGDGGSRYSRGGGASEGNWRS
>Cotton_D_gene_10038772
MASGSQAQAEVQRLKDQMTQMQVTTFEVQRKYEELQLQLKAEAASREAEAAAREAEATMRETEAATREAARKAEVQKKYEELLLRLKADAASRDAE
>Cotton_D_gene_10025297
MEVMPKSYPVVSEDYKKAIENARKELRGLIAEKNCAPIIVRLAWHSAGTFDWKTNTGGPFGTVKHAAELAHKANTGLDIAINLLEPIKEQFPIISYADFYQLAGVVAVEVTGGPEIPFHPGRPDKEEVPPEGRLPSATDGADRLREIFINQMGLTDKDIVALSGAHTLGRCHKDRSGFDGAWTTNPLTFDNSYFKELLSGTGADTMQLPSDKVLVSDPVFRPFVEKYAADEGEFFADYANAHLRLSELGLDGERGLYARFCVQLDIEKPLPKSITVDCFHQSICYEGISQLCSHCGRIDHSSLACPTNIAKISIDQPAPSPALVTPSASTEEYGSTKEAAQKANIPTSGCRLWNIGLARNPVVFGKPSILHSVLSRSFVSAAEYYATSTNIRIHSLPNF…
>Cotton_D_gene_10028579
METFLFTSESVNEGHPDKLCDQISDAVLDACLAQDPDSKVACETCSKTNMVMVFGEITTKANVDYEKIVRDTCRNIGFVSDDVGLDADNCKVLVNIEQQSPDIAQGVHGHFTKRPEDIGAGDQGHMFGYASDETPEFMPLSHVLATKLGARLTEVRKNGTCPWLRPDGKTQVTVEYYDDNGAMVPVRVHTVLISTQHDETVTNDEIAADLKEHVIKPVIPEKYLDGKTIFHLNPSGRFVIGGPHGDAGLTGRKIIIDTYGGWGAHGGGAFSGKDPTKVDRSGAYIVRQAAKSIVANGLARRCLVQVSYAIGVPEPLSVFVNSYGTGKIPDKEILQIVKENFDFRPGMITINLDLKRGGNGRFLKTAAYGHFGRDDPDFTWEVVKPLKWEKPQS
>Cotton_D_gene_10014349
MAKSPEEEHPVKTFGWAATDPSGHLSPFTFSRRVTGEEDVRFKVLYCGICHSDLHSIKNEWGSSNYPMVPGHEIVGEVTEVGSKVEKVKVGDKVGVGCMVGACHSCDSCANDLENYCPKLILTYNGIYYDGTITYGGYSDSMVANERYVVRIPDGMPLDSAAPLLCAGITVYSPLKYFGLGEPGKHIGIVGLGGLGHVAVKFAKALGSKVTVISTSPNKKAEALEHLGADSFLVSRDQDELQAAMGTFDGIIDTVSATHPIMPLLGLLKSHGKLIMVGAPYEPLEVPAFSLIIGRKTMAGSGIGGMKETQEMIDFAAKHNIKADIEVISMDYVNKAMERLEQADVRYRFVIDIGNTLAATKPSS
>Cotton_D_gene_10025384
MAVSLSHVSYSATFTSSASKTTVSGPSLSPHSIKVPTFLPLTVKPLNSSFTPHGARAITIAPHATSTPSSIPSDTSTTTFHGLCYVVGDNIDTDQIIPAEYLTLVPSNPDEYEKLGSYALIGLPSSYATRFIEPNETKTKYSIVIGGANFGCGSSREHAPVALGAAGAKAVVAESYARIFFRNSVATGEVYPLESEVRICEECRTGDVVTIELGESRLINHTTGKEYKLKPIGDAGPVIEAGGIFAYARKTGMIPSQSK
>Cotton_D_gene_10010185
MGLFWRVLIILPLFFAYVNGEYFTYPDRHTGKAELAGFKGPDSLATDGGGYFSGPLVVENAATATPGNQGGTTEVTVGKPGDNTLDASVGKDEIKDASMTEAATTFKGSWELFLENGGVSAMHLQLLPKINQALMFDATVWKISKIKLPPPCRHVEGTNEEDCFAHSVLMDIETGKLRPLRLHYDTWCSSGGLDINGRLVSTGGFNNGSDTVRILDLCDTCEWKEYPGALANGRWYATQVTLGDGKFMVFGGRDFPTYEFVPPEGKKNTHQDVVDFNFLVETHDPVENNLYPFIYLSTDGNIFIFANNRSVILNPNTRKIIHEFPVLPNGARNYPASGSACLLPIILKPNEDRRVIPAEILICGGAPHDAFEKADLQRPKVFLPGSCDCARLDFTKRNS…
>Cotton_D_gene_10010187
MASSSIRPSLSPFRCSGGVSSSRFGVSLSPVHLHRHLGFSNLGSVVPQSQFFGFKASKMSRTEETKLGKPLVGNVVRASTAAAQETEALEWVEKDKRRMLHVVYRVGDLDRTIKFYTECLGMKLLRKRDIPEERYTNAFLGYGPEDSHFVIELTYNYGVDKYDIGTAFGHFGIAVEDVAKTVELVKAKGGKVTREPGPVKGGSTVIAFIEDPDGYKFELLERGPTPEPLCQVMLRVGDLDRSINFYEKAFGMKLLRTRDNPQYKYTIAMMGYGPEDKNAVLELTYNYGVTDYDKGNAYAQIAIGTDDVYKTAEAVRLFGGKITREPGPLPGINTKITACLDPDGWKTVFVDNIDFLKELE
>Cotton_D_gene_10036599
MAKSAEEENQQKAFGWAATDNSGILSPFNFSRRENGDDDVTLKILYCGVCHSDLHTLRNDWGFSFYPVVPGHEISGVVTEVGKNVTKFNIGDRVGVGVLVGSCKTCECCEQDLENYCPRIIFTYNSYNPDGTKNYGGYSDMIVVDQRYVLRFPDNLPLDAGAPLLCAGITVYSPMKYYGMTEAGKHLGVSGLGGLGHVAVKIGKAFGLKVTAISSSPQKESEAINRLGADSFLVSNDPEKMKSAIGTMDYIIDTVSAVHPLLPLLSLLKVNGKLVTVGLPNKPLELPVFPLVMGRKLIGGSDVGGMKETQEMLDFCAKHNITADIELIRIEEINTAMERLAKSDVRYRFVIDVANSLSQ
>Cotton_D_gene_10037266
MDLRIMGFDSPLLNTLQHMMDLSDDTEKIPSAPSKVYMRDAKAMAATPADIKEYPKSYVFIVDMPGLKSGDIKVQVEDDNMLLISGERKREEEKEGAKYVRMERRVGKFMRKFALPENANADAISAICQDGVLTVTVEKLPPPEPKKPKTIEVKIA
>Cotton_D_gene_10037393
MSWQTYVDEHLMCDIDGTGHHLSAAAIVGHDGSIWAQSSNFPKCQPKEITDIMKDFDEPGHLAPTGLHLGGAKFMVIQGEPGAVIRGKKGSGGVTIKKTAQALVFGIYEEPVTPGQCNMVVERLGDYLAEQGL
>Cotton_D_gene_10017980
MLEQSLKKIRPAVSVLRSYSSAAKQMTVREALNSALDEEMSADSKVFLMGEEVGEYQGAYKITKGLLDKYGPERVLDTPITEAGFTGIAVGAAYYGVKPVVEFMTFNFSMQAIDHIINSAAKTNYMSSGRISVPIVFRGPNGAAAGVGAQHSQCYAAWYASCPGLKVLAPYSSEDARGLLKAGIRDPDPVVFLENELLYGESFPVSDEVLDSSFCLPIGKAKIERKGKDVTIAAYSKMVGYALKAAETLEKDGIDAEVINLRSIRPLDRSTINASVRKTNRLVTVEEAFPQHGVGAEICASIVEESFAYLDAPVERIAGADVPMPYAANLERMAVPQVEDIVRAAKRTCYRSVS
>Cotton_D_gene_10017750
MATNNNNTKEDDRRAGAEIVYGAEDCYRHSVELLQELGFPKGVLPLKDLEECGRVRETGFVWMKQKAPYEHFFEGTNSRVSYSKEVTAYVEKFKMKKMTGVKSKQVFLWVPITEMSIEDGSGDKIYFKTPMGIGKSFPATAFMIEEEKNKYLEDKKSDD
>Cotton_D_gene_10017814
MFLRMISRPLLAKVKETTGIVGLDVVPNAREVLIGLYNKTLKEIQAVPEDEGYRKAVESFTRHRLKVCQEEEDWEMIEKRLGCGQVEELIEEARDELTLIGKMIEWDPWGVPDDYECEVIENDAPIPKHVPQHRPGPLPEEFYKTLEALSKKDEPKVTSGYPQIKE
>Cotton_D_gene_10008718
METFLFTSESVNEGHPDKLCDQISDAVLDACLAQDPDSKVACETCTKTNMVMVFGEITTKANVDYEKIVRDTCRSIGFVSDDVGLDADNCKVLVNIEQQSPDIAQGVHGHFTKRPEEIGAGDQGHMFGYATDETPELMPLSHVLATKLGARLTEVRKNGTCPWLRPDGKTQVTVEYYNDKGAMVPVRVHTVLISTQHDETVTNDEIAADLKEHVIKPVIPEKYLDEKTIFHLNPSGRFVIGGPHGDAGLTGRKIIIDTYGGWGAHGGGAFSGKDPTKVDRSGAYIVRQAAKSIVANGLARRCIVQVSYAIGVPEPLSVFVDSYGTGKIPDKEILQIVKENFDFRPGMITINLDLKRGGNGRFLKTAAYGHFGRDDPDFTWEVVKPLKWEKPQS
>Cotton_D_gene_10012588
MAIISEFQEEEARPSASSSPKAVPFNASLDPSDPVGFLEKVFDFLAKETNFLEKENFDKEIAVVVRVAKEKHKQKVEEVAPKVEIKKEEVKKEKEIKEEVNREAMEVDKNEDQSSSGLKVPNKGNGLDLDKYSWTQSLQEVTVNVPVPNGTKSRFVVCEIKKNHLKVGLKGQPPIIDGELFQTVKPDDCYWSIEDSCALSILLTKHNQMEWWKSLVKGDPEIDTQKVEPENSKLSDLDPETRQTVEKMMFDQRQKAMGLPTSDELQKQEILKKFMSEHPEMDFSRAKLM
>Cotton_D_gene_10005074
MTKASLIILVSLAICILSSLNLAYGAASDQNKFTVVGLVYCDTCRVEFQTSISEPISGATVKLECRNRTSEKITFQSPEITTDAAGSYKIEVTGDYEDSDCDVNLVKSPRADCNDPTEAWRKARVELTALDGVTGPIRFANNLGFKKKEALPGCKKVLTDMGYYELKDELGSEAV
>Cotton_D_gene_10024340
MTAGENSLQSNKSIPDLAPLEAVLFDVDGTLCDSDPIHHQAFQEMLLEIGFNNGVPIDEEFFIKNIAGRHNDDIAATLFPDDLPRGEKFCEDKEAMFRRLASDKLPPINGLYKLTKWIEDHGLKKAAVTNAPRPNAELMISKLGLKDFFDVVIVGSECEHAKPYPDPYLKALELLKVSKDHTFICEDSASGIRAGVAAGMPVVGLTTRNPENVLMEANPTMLVKDYEDPKLWSALEELDKKGDSLKTAA
>Cotton_D_gene_10001804
MTVREALNSALDEEMSADPKVFLMGEEVGEYQGAYKISKGLLEKYGPERVLDTPITEAGFAGIGVGAAYYGLKPVVEFMTFNFSMQAIDHIINSAAKSNYMSAGQMSVPIVFRGPNGAAAGVGAQHSQCYASWYASCPGLKVLSPYSSEDARGLLKAAIRDPDPVVFLENELLYGESFPVSDEVLDSSFCLPIGKAKIERKGKDVTITAFSKMVGYALKAAEILEKEGIDAEVINLRSIRPLDRSTINASVRKTNRLITVEEGFPQHGVGAEICASVVEESFAYLDAPVERIAGADVPMPYAANLERMAVPQVEDIVRAAKRACYRAVPLAAAA
>Cotton_D_gene_10000106
MDGKRIEGNEVYALAMCVSILLFAPIVVSQPIPADKSQVEAWFNGIIKPVKERGTTLDPELVQAETEPRIIKVMQGGGGEFDTITKAIESVPSGNAKRVIISIGPGSYKEKIRIERNKPFITLLGDPKNMPNLTFDGTAKQYGTVDSATLITESNYFVGANLNIVNSAPRPDGKMVGAQAVALRVSGDRSAFYNCKIIGFQDTLCDDRGNHFFKDCHIRGTVDFIFGSGTSLYLNTEIFVVGDPEGDPEMAIITAQARESSSEDTGYSFVHGRITGTAKDVFLGRAWKSSPRVVYSYTEMDEIVHPGGWSSNRQPERADTVYYGEYKCTGKGATPATREKFVKQLSDAEAKPFLVLDYVEGTKWLLPPPTVPK
>Cotton_A_16390
MGTAATPGPYMTNIKPCISSSRKIVVSTMVNIIAQHKEASWSGLASASHISSRQPFLHRITSKPVKFEKFVTRAMSEQSDNKPLSGLPIDLRGKRAFIAGVADDNGYGWAIAKSLAAAGAEILVGTWVPALNIFESSLRRGKFDESRILPDGSLMEITKVYPMDAVYDSPEDVPVDVETNKRYAGSSNWTVQELVECVKKDFGSIDILVHSLANGPEVSKPLLETSRNGYLAALSASSYSYISLLKHFLPIMNPGGASISLTYIASERIIPGYGGGMSSAKAALESDTRVLAFEAGRKHKVRVNTISAGPLRSRAAKAIGFIDMMIDYSLANAPLKKELSAEEVGNAAAFLASPLSSAITGAVVYVDNGLNAMGVGVDSPIFENLDIPKDN
>Cotton_A_23038
MLITGRICGVGRSVACSYTTAAALEKPFTPSIKVNYTKLLINGNFVDSASGKTFPTYDPRTGDVIAHVAEGDAEDINRAVSAARKAFDEGPWPKMTAYERSRILFRFADLIDQHTEELATLETWDNGKPYEQAAKIELPMISRLIRYYAGWADKIHGLTVPADSPHLVQTIHEPIGVAGQIIPWNFPLLMFAWKVGPALACGNTVVIKTAEQTPLSALYAAKLLHEAGLPPGVLNVVSGFGPTAGAALATHMQVDKLAFTGSTETGKIVLELAAKSNLKPVTLELGGKSPFIVCKDADVDKAVELAHFALFFNQGQCCCAGSRTYVHESVYDEFLEKAKARALKRSVGDPFVAGIEQGPQIDSEQFEKIMRYIRSGVESGATLETGGERIGDKGFYIQP…
>Cotton_A_00485
MKGQKQPIFIPLFLRFSVLFLCFSASVAHNDEEVEDEREFDYNENGAKGPHHWGDLKKEWAACKNGAIQSPIDLTNDRVKIITKSVKIEKNYKPAESIIKNRGHDISLQWPDHKAGSITIDGIEYVLLQVHWHSPSEHTINGKRYALEAHMVHKAADPNVKSGLAVSALLYEDGSPNDFLCKLISNITDMTDEVQQRSMGVTDPNLIEIDGVEYYRYIGSLTVPPCTENVIWIINKKYAEQNARPVQPHNEREMELHSPNS
>Cotton_A_00484
MKGQKQPIFIPLFLIFSVLFLCFSASVAHNDEEVEDEREFDYKENSSKGPLHWGDLKTEWAACKNGAMQSPIDLTNDRVKIITKSVKLEKNYKPAESIIKNRGHDISLQWPDHKAGSIIIDGIEYVLLQVHWHSPSEHTINGKRYALEAHMVHKAADPNVKSSLAVSALLYEDGLPNDFLQKLISNITDMIDVVQQRSMGVTDPNLIEIDDVEYYRYIGSLTVPPCTENVIWIINKKIATVSKEQVHAIREAVHDYAEQNARPVQANNEREMELHGPNS
>Cotton_A_17250
MTEPAIATQTAAPAVALLKDELDIVIPTIRNLDFLEMWRPFFQPYHLIIVQVGDPSKTIKVPEGFDYELYNRNDINRILGPKASCISFKDSAYRCFGLHGIQEEVYLHH
>Cotton_A_33732
MSMVSTYCPHFSGLRRSSPNLHNAPCQSFLQHFSSQARLPSSPKPCRAVIAMSGSGKFFVGGNWKCNGTKDSTTKLVSDLNSAKLESDVDVVVAPPFVYLDQVTSSLTDRIEVSAQNSWVGKGGAFTGEISVEQLKDIGCKWVILGHSERRHVIGEDDQFIGKKAAYALNEGLGVIACIGELLEEREAGKTFDVCFQQLKAFADVVPGWDNIVIAYEPVWAIGTGKVATPQQAQEVHVAVRDWLKKNVSEEVASKTRIIYGGSVNGSNCGELAKEEDIDGFLVGGASLKGPEFATIVNSVTTKKVVA
>Cotton_A_21989
MAAAVLRNPNSRRLLSFSSPIYWSSRGFISASNFSVSDLLSGNEVTVPANANPWWRSMATFTRTKPHVNVGTIGHVDHGKTTLTAAITKVLAEEGKAKAIAFDEIDKAPEEKKRGITIATAHVEYETMKRHYAHVDCPGHADYVKNMITGAAQMDGGILVVSAPDGPMPQTKEHILLARQVGVPSLVCFLNKVDAVDDPELLELVEMELRELLSFYKFPGDEIPIIRGSALSALQGTNEEIGKKAILKLMDAVDEYIPDPVRQLDKPFLMPIEDVFSIQGRGTVATGRVEQGTIKVGEEVEILGLTQGAPLKTTVTGVEMFKKILDQGQAGDNVGLLLRGLKRDDVQRGMVIAKPGSLKTYKRFEAEIYVLTKDEGGRHTAFESNYRPQFYLRTADVTG…
>Cotton_A_23018
MTKQQANWSPYDNNGGSCVAIAGADYCVIAADTRMSTGYNILTRDYSKICKLADKCVMASSGFQADVRALQKQLAARHLIYQHQHNKQMSCPAMAQLLSNTLYYKRFFPYYSFNVLGGLDNEGKGCVFTYDAVGSYEKVGYSSQGSGSTLIMPFLDNQLKSPSPLLLPAQDAVTPLVEAEAIDLVKTVFASASERDIYTGDKLELVIINAAGIRREYMELRKD
>Cotton_A_19267
MASSPFQFSTPVLTLLLSSPSLRKSPGLPFHPSLFSSPLTQKTLTFSTGTRAVSGAVSGSGKFCWRAKASMAGTTMEKGKGEVEVFDSEENLSVSLAKYTADLAAKFSKEKGSFTVVLSGGSLIKSLRKLVEPPYVDAIDWSTWHVFWVDERVVPKDHDDSNYKLAFDGFLSKVQILPGNVYAINDALSAEGAADDYETCLKHLVKSNVLSVSTATGFPKFDLMLLGMGPDGHVASLFPGHPLVKENEKWVTFIKDSPKPPPERITFTFPVINSSAHIALVICGAGKAGPVHSALGNSQNSDPLPVQMVSPEGELVWFLDKDAASKL
>Cotton_A_33551
MGSTGETQMTPTQVSDEEANLFAMQLTSASVLPMVLKSAIELDLLEIMAKAGPGAFLSPKELASQLPTNNPDAPVMLDRILRLLATYSILTCSLRTLPDGKVERLYGLGPVCKFLTKNEDGVTLSALSLMNQDKVLMESWYYLKDAVLEGGIPFNKAYGMTAFEYHGTDPRFNKVFNRGMSDHSTITMKKILETYDGFEGLKTLVDVGGGTGATLNMLVTKHPSIKGINFDLPHVIEDAPAYPGVEHVGGDMFESVPKGDAIFMKWICHDWSDEHCSKFLKKCYEALPDNGKVIVAECILPDYPDPSLATKLVVHIDCIMLAHNPGGKERTEKEFEALARSAGFQGFQVKCCAFGTYIMEFLKRV
>Cotton_A_35766
MAIPFTVYLLFLFNLLAYGTIFSSATLFTVQNHCSFTIWPASLSGNGAPLGNGGFELSSGSSAQFQAPPGWSGRFWGRTGCEFDPSGSGKCITGDCGGIQNCTFGGVPPVTLVEFTIAGGSTDNKDFYDVSLVDGYNVALGVKAIGGSGDCQYAGCVTDLNANCPVELRVLDSGSVVACKSACTAFNTPEFCCIGDHATPQTCSPTQYSKMFKSACPTAYSYAYDDASSTRTCSGSDYVITFCPTGL
>Cotton_A_02938
MGDSQYSFSLTTFSPSGKLVQIEHALTAVGSGQTSLGIKAANGVVIATEKKLPSILVDETSVQKIQCLTPNIGVVYSGMGPDFRVLVRKSRKQAEQYHRLYKEPIPVTQLVRETAAVMQEFTQSGGVRPFGVSLLVAGYDDNGPQLYQVDPSGSYFSWKASAMGKNVSNAKTFLEKRYTDDMELDDAVHTAILTLKEGFEGQISGKNIEIGIIGTDRKFRQAPALTLSPFSLKLYGGVMLMQKMTFWLYEVPKVFLVKCNSESGAVLLAISTNILHVAITVIVHSVLFLILKNDCFCFFFQS
>Cotton_A_16872
MAIEIPRVKLGTQGFEVSKLGFGCMSLTGHDHSVSDEDGIAIIKHAVERGVTHIDTADLYGPKTNEILVGKALKHLPREKVQLATKFGVESMGPDGPVINGTPEFVRSSLEASLQRLDVDYIDLYYIIRVDGKTPIEDTMEELKKLVEEGKIKYIGISEASPETIRRAHAVHPLTAVQLEWSLWTRDVEEELIPLCRELGIGIVAYSPLGHGFFAGKAKEDTSNSSLEVYPRFQGENLEQNRILYSKVEKLAEKHGCTPAQLALAWVLHQGDDVSPIPGTTKIKNLDSNIESVKVKLTKEDLKEISDAIPIQEVAGGTYPDDLKQFTWKYGNTPPKKSA
>Cotton_A_28846
MDSTPNVVVAKDGSGKYDCITEALAEVPLNCCDRFVIHIKAGTYKEKVIVTKEMTNVMFLGDGPTETIITNGVNCFKDNVKTFDTATVGVDGAGFMAKGVGFDNSAGPDGHQAVAFRASCDKVVMLNCHFTGYQDTLYAHRDKQFYRDCLISGTVDFIFGNAASVFQNCQIVVRKPGENQHNMITAHGKKEEETNTAIVLQNCTISGAPDYLPVKDKNKTYLGRPWKQFATTVIMQCQIDDIITPEGYSPMEGTVGLDTGYFAEFQNRGPGANTEGRVTWKAIKKIDMDEAMKWTPRVFLQSDEWLAQTGIPFDPDMTPGV
>Cotton_A_04015
MDSTPNVVVAKDGSGKYDCITEALAEVPLNSCDRFVIHIKAGTYKEKIIVTKEMTNVVLIGDGPTETIITNDTNCIKDNVKTFDTATVGVDGAGFMAKGIGFDNSAGPDGHQAVAFRASCDKVVMLNCHFTGYQDTLYAHKEKQFYRDCLISGTVDFIFGNAASVFQNCQIIVRKPGENQHNMITAHGKKEEETNTAIVLQNCTISGAPDYLPVKDKNKTYLGRPWKQFATTIIMQCQIDDIITPEGYSPMEGTIGLDTGYFAEFQNRGPGANTEGRVTWKAIKKIDMDEAMKWTPRVFLKSDEWLAQTGVPFDPDMVPGV
>Cotton_A_35804
MAKVQQITLVSLAICLSTLLGLAAAANPEEKFIVEGRVYCDTCRVEFETKISQPIKGASVKLECRNITNEKIVSHSQDVVTDEAGGYKIEVKGDHEDEICEVSLVKSPRADCNEPTEVWRKARVVLTKADGVSGTYRFANNLGYMKKEALPECKKVLTEMGYFELQDEIGEEVEGHSTAP
>Cotton_A_29462
MNLTHTKIQPFPHSPPLTHPTFLFSSRSLLPFPRNLKPAHVSPSFLYKKHTLLRYGCFGVSRSRTRSSISEVEAEQKQKPLLVKRAYPFDEIEPKWQRYWEQNRTFRTPNDVDTSKPKFYVLDMFPYPSGAGLHVGHPLGYTATDILARFKRMQGYNVLHPMGWDAFGLPAEQYAIETGTHPKLTTLRNINRFRSQLKSLGFSYDWEREISTIEPQYYKWTQWIFLQLLKRGLAYQAEVPVNWCPALGTVLANEEVVDGVSERGGHPVIRKPMRQWMLKITAYADRLLEDLDELDWPESIKEMQKNWIGRSEGAEVEFCVLDSDGRETDMKITIYTTRPDTIFGATYLVVAPEYTLLSSIVSTEQRESVEEYQDIASRKSDLERTELQKEKTGVFSGCC…
>Cotton_A_15704
MAASAIVAEPKPTAEPPFPATRSDLGQYPMGDPTGAEEDDLYCKLKSFQRQLEFIDIQEEYVKDEQKNLKRELLRAQEEVKRIQSVPLVIGQFMEMVDQNNGIVGSTTGSNYYVRILSTINRELLKPSASVALHRHSNALVDVLPPEADSSISLLSQSEKPDVTYNDIGGCDIQKQEIREAVELPLTHHELYKQIGIDPPRGVLLYGPPGTGKTMLAKAVANHTTAAFIRVVGSEFVQKYLGEGPRMVRDVFRLAKENAPAIIFIDEVDAIATARFDAQTGADREVQRILMELLNQMDGFDQTVNVKVIMATNRADTLDPALLRPGRLDRKIEFPLPDRRQKRLVCTAKMNLSDEVDLEDYVSRPDKISAAEIAAICQEAGMHAVRKNRYVILPKDFEK…
>Cotton_A_13598
MASSLALKRLLSCNILPSSLRVVRPMAIAPSSSRLFNTNAMREFDDDGDERDLSDERQRSLSRRGDGFLTDVFDPFAPTRSLSQVLNMMDQFMESPFLSASRGMGGGLRRSWDAKETDDSLNLRIDMPGLGKEEVKVSVEQNTLVIKGEAKESKEEENGGRYTSRIHLPEKVYKTDQIKAEMKNGVLKVVVPKMKEEERNDVIQVQID
>Cotton_A_14520
MGLFWRVIIALLFFFAYVNGEHFTYPSRHPGKAELAGFKGPDSLATDGGGFFSGPLIVDDDVAATTGNQGGTTEVTVGKPGDDTLETSLANDGIGNANMIEATTTFKGSWELFLENGGVSAMHLILLPKINQALMFDATVWKISKIKLPGPPCRHVEGTNEEDCFAHSVLMDIDTGKLRPLRLKYDTWCSSGGLDINGRLVSTGGYNNGSDTVRILDLCDTCDWKEYPGALANGRWYATQVTLGDGKFMVFGGRDFPTYEFVPPEGKKNTHQDVVDFKFLVETHDPVENNLYPFVYLSTDGNVFIFANNRSVLLNPKTHNIIHEFPVLPNGARNYPASGSACLLPIILKPNEDRKVIPAEILVCGGAPHDAYEKADLQRPKVFLPGSCDCARLDFTKRD…
>Cotton_A_18176
MAKDGPNWDGLLKWSIANSDGTRPTRNLSEEDKRWFMEAMQSQTVDVIKRMKEITMVMQTPEQVLEAQGVTAADIQDMLDELQEHVESIDMANDLHSIGGLVPLLGYLKNSHANIRAKAAEVVSTIVQNNPRSQQLVMEANGLEPLLSSFTSDPDVTVRTKALGAISSLIRHNKPGIAAFRLANGYAALRDALGADSVRFQRKALNLIQCLLHENHSDCNVVNELGLPRVMLHLASSEDAEVREAALRGLLELARDKTGGSNGGLGEEDEKLKQILEERIKGISLMSPEDLGAAREERQLVDSLWSTCYKEPSSLREKGLLSLPGEDDLPPDVASKHFEPPLRGWAADHTGDSKPSVKKQEAPLLLGPSPPN
>Cotton_A_28902
MAKASLIILVSLAICISSSLNLVYGEASDRNKFTVIGRVYCDTCRVEFETSLSEPIPGAVVKLECKNRTDEKTTFQSPEITTDNIGDYKIEVTGDYEDSDCDVTLVKSPRADCNDPTEAWRKARVVLTALDGVTGQIRFANNLGFKRKDALPGCKKVLTDMGYFELKNELGNEFV
>Cotton_A_03219
MLARLASRRFLEIRQAFRQSSQASRSLSTALNYHLDTPDNNPDLPWEFSEANKQKVKEILSHYPSNYKQSAVIPLLDLAQQQHGGWLPVSAMNAVAKVIEVAPIRVYEVATFYSMFNRSKVGKYHLLVCGTTPCMIRGSREIEEALLNHLGVKRNEVTSDGLFSVGEMECMGCCVNAPMITVADYSNGSEGYTYNYYEDITPKRVIEIVEMLRRGEKLPPGTQNPKRIKSGPEGGNTTLLTDPKPPPCRDLDAC
>Cotton_A_15299
MGSEEEPKEGFPKMVNPGKATILALGKAFPHQLVMQEFLVDGYFKNTNCDDPDLRKKLSRLCKTTTVKTRYVVMSEEILKQYPELAIEGLPTVKQRLDICNDAVTEMAVEASRVCIKKWGRPISDLTHLVYVSSSEARLPGGDLYLAKGLGLSPETQRVMLYFMGCSGGAAGLRVAKDIAENNPGSRILLATSETTIIGFKPPSADRPYDLVGAALFGDGAGAMIIGSDPVLSIERPLFELHTAIQNFLPDTEKTIDGKLTEEGISFKLARELPQIIEDNVESFCEKLMATVGLTDKDYNKMFWAVHPGGPAILNRIEKRLDLFPEKLSASRRALMDYGNASSNTIVYVLEYMIEEILKKQQQKKKECPEEESEWGLILAFGPGVTFEGILARNLTV
>Cotton_A_16089
MARSVSVWFALSAFLCSVMVISAEQSSETKDFVLTLDHSNFTDTVSKHKFIVVEFYAPWCGHCKNLAPEYEKAASILSKHDPPVILAKVDANEEANKYLANEYEVRGYPTLKILRNGGKNVQEYKGPREADGIVEYLKKQSGPASAELKSAEDASNLIDGKKIVVVGVFPKFSGEEFESYMALAEKLRSDYEFGHTLDAKHLPRGESSVTGPVVRLFKPFDELFVDFKDFNVEALEKFVAESSMPLVTHFNKDPSNHQFVIKFYNSPNAKAMLFANLSVEGIDSLTSKYREVAEQFKGQGIGFLLGDLEASQAAIQYFGVQESQVPLIIIQNNDGKKYLKPNLQANDIAPFVKDYKEGKVPPYLKSEPIPEENKEPVKVVVADTLEDMVFKSGKNVLLE…
>Cotton_A_32277
MAVSLSHVSYSSTFTSSASKTRVSGPSLSPHSIKVPTFSSLTVKPLNSSFTPHGAHAITIAPHATSTPSSIPSDTSTTTFHGLCYVVGDNIDTDQIIPAEYLTLVPSNPDEYEKLGSYALIGLPSSYATRFIEPNETKTKYSIVIGGANFGCGSSREHAPVALGAAGAKAVVAESYARIFFRNSVATGEVYPLESEVRICEECRTGDVVTIELGESRLINHTTGKEYKLKPIGDAGPVIEAGGIFAYARKTGMIPSQSK
>Cotton_A_33743
MMERRNMGGRNISVATLSMILGLFLIHVSGDNSRVGKFSASPYHDQMRQLQAFKASLIGRQSVSVSPISPSSSSSSSSPLQEAIGPRVYHVTNYGADPTGKSDSTEALNKAIADAFQVPSEGFLMEGITNLGGPQINLEGGNYLISKPLQLVAAGAGNLMIHGGTLRASDDFPVDGYLIDLSPNSWASSTEQEIRKGSSLKLNSQLTSSSSSYNYEYITLRDLMLDSNYRGGGISVINSLRTSIDNCYIAHFSTNGILVQGGHETYIRNSFLGQHITAGGDAGERNYTGTAINLMGNDNAVTDVVIFSAAIGIMASGQANTFSGVHCYNKATGFGGTGIYLKLPGLTQTRIVNSYLDYTGIVAEDPVQLHISSSFFLGDAFILLKSINGVANGVTIVDN…
>Cotton_A_35377
MGSTANPIENVKFIDTLIFLGVSYHIEDVIENQLETIFTSHHNRFSGNHHDLNSTSIVFRVFRQYDVFNKFKDTDGKLKESFIDDVKGMLSLYEAAYLRVHEEDILEEALAFTTVHLKSLENKSNPNLVKQIANALDQPLNKCLPRLATRTYISFYEEEDYRIETLLKFARLDYNRVQVLHKQEISQIARGFLYFKFWKDSKLSELSYARERYVEAYTWNNSLFYEPRYA
>Cotton_A_12497
MVEPATATQAAAPVMPQLKDELDIVIPTIRNLDFLEMWRPFFQPYHLIIVQDGDPSKTIKVPPGFDYELYNRNDINKILGPKASCISFKDSACRCFGYMVSKKKYIFTIDDDCFVAKDPSGKAVNALEQHIKNLLCPSTPFFFNTLYDPFREGADFVRGYPFSLREGVPTAVSHGLWLNIPDYDAPTQLVKPLERNTRFVDAVLTIPKGTLFPMCGMNLAFDRDLIGPAMYFGLMGDGQPIGRYDDMWAGWCIKVICDHLGLGVKTGLPYIYHSKASNPFVNLRKEYKGIFWQEEIIPFFQQAVLPKDCTTVQKCYVELAKQVKEKLSKVDPYFDKLADAMVTWIKAWDELNPPTAGSVPNGKAA
>Cotton_A_02073
MAAAAAARMVSVAGSSTVASSSCLLLKAPFALKHGRNALSFNNGRRLSKRLFSCNAIYNPQVQIKHEGQPETLDYRVFFEDTSGKKISPWHDIPLHLGDGVFNFIVEIPKESSAKMEVATDEPYTPIKQDTKKGKLRYYPYNINWNYGLLPQTWEDPSLANSEVEGAFGDNDPVDVVEIGETRRKIGDILKVKPLAALAMIDEGELDWKIVAISLDDPRASLVNDVDDVEKHFPGTLTAIRDWFRDYKIPDGKPANKFGLGNKAANKEYALKVITETNESWAKLVKRSIPAGELSLA
>Cotton_A_28004
MSGAGKKVVDVAFKAGKSIDWEGMAKLLVSDEARKEFATLRRTFDEVNSTLQTKFSQEPEPIDWEYYRKGIGSRLVDMYKEAYESVEIPKFVDTVTPQFKPKFDALLVELKEAEENSLKESERLEKEIADVQELKQKISTMTADEYFEKHPELKKKFDDEIRNDNWGY
>Cotton_A_28411
MGFPANGSSDKPLKFLIYGRTGWIGGLLGKLCESQGIDYEYGSGRLENRISLESDIANVKPTHVFNAAGVTGRPNVDWCESHKVETIRTNVVGTLTLADVCRDKGLILINYATGCIFEYDETHQIGTGIGFKEEDTPNFIGSFYSKTKAMVEELLKNYENVCTLRVRMPISSDLANPRNFITKITRYDKVVNIPNSMTILDELLPISIEMGKRNLTGIWNFTNPGVVSHNEILEMYRDYIDPNFTWKNFNLEEQAKVIVAPRSNNELDATKLKTEFPELLSIKESLIKYVFEPNKKTGGA
>Cotton_A_22450
MAKEPVRVLVTGAAGQIGYALVPMIARGVMLGADQPVILHMLDIPPAAETLNGVKMELVDAAFPLLKGVVATTDVVEACTGVNVAVMVGGFPRKEGMERKDVMSKNVSIYKSQASALEQHAAPNCKVLVVANPANTNALILKEFAPSIPAKNITCLTRLDHNRALGQISEKLNVQVSDVKNVIIWGNHSSSQYPDVNHATVMTPSGEKPVRELVKDDAWLNGEFITTVQQRGAAIIKARKLSSALSAASAACDHIRDWVLGTPEGTWVSMGVYSDGSYNAPAGVIYSFPVTCKNGEWTIVQGLAIDEFSRKKLDLTGQELTEEKELAYSCLS
