# Supplementary material for: Proteomic analysis of anthers from wild-type and photosensitive genetic male sterile mutant cotton (Gossypium hirsutum L.)
Source: BMC Plant Biol. 2014 Dec 30;14:390. doi: 10.1186/s12870-014-0390-4 (PMC4311434; doi:10.1186/s12870-014-0390-4)
Supplement: Additional file 4: — Comparison of cotton anther and Arabidopsis pollen proteins. [file 12870_2014_390_MOESM4_ESM.xlsx]

## Sheet: Additional file 5
Additional file 4 Comparison of cotton anther and Arabidopsis pollen proteins
Sp. Noa	Protein IDb	Descriptionc	Blastp analysisd
			Closest Arabidopsis homologue	% identity	Alignment length	Mismatches	Gap opens	q.start	q.end	s.start	s.end	E-value	Bit score
Pollen wall development
137	Cotton_A_15299	Chalcone synthase	AT1G04600	27.86	140	75	6	251	378	1077	1202	1.6	28.49
140	Cotton_D_gene_10017980	Pyruvate dehydrogenase E1 component subunit beta	AT5G50850	84.48	348	54	0	5	352	15	362	6e-171	594.3
141	Cotton_D_gene_10001804	Pyruvate dehydrogenase E1 component subunit beta	AT5G50850	89.3	327	35	0	1	327	36	362	1e-169	590.1
145	Cotton_A_16390	Enoyl-[acyl-carrier-protein] reductase	AT2G05990	73.39	387	102	1	1	386	1	387	2e-157	549.7
Protein metabolic
37	Cotton_A_32277	3-isopropylmalate dehydratase small subunit	AT2G43090	85.56	180	24	1	79	256	69	248	7e-89	321.2
155	Cotton_D_gene_10025384	3-isopropylmalate dehydratase small subunit	AT2G43090	66.29	264	65	6	1	256	1	248	1.8e-89	323.2
39	Cotton_A_02938	Proteasome subunit alpha type-2-B	AT1G79210	93.64	220	14	0	1	220	1	220	3e-114	406
168	Cotton_A_23018	Proteasome subunit beta type-1	AT3G60820	84.3	223	35	0	1	223	1	223	6e-110	391
63	Cotton_A_15704	26S protease regulatory subunit 6B	AT5G58290	95.88	388	13	1	32	416	21	408	0	728.8
Pollen tube growth
138	Cotton_A_04015	Probable pectinesterase/pectinesterase inhibitor 58	AT4G15980	51.46	309	150	0	6	314	391	699	6.7e-95	341.7
143	Cotton_A_28846	Probable pectinesterase/pectinesterase inhibitor 58	AT5G27870	52.43	309	146	1	5	313	251	558	3.9e-95	342.4
103	Cotton_D_gene_10005074	Probable pectinesterase/pectinesterase inhibitor 58	AT5G45880	44.81	154	80	4	13	162	15	167	1.2e-29	123.6
166	Cotton_D_gene_10000106	Pectinesterase PPME1	AT1G69940	55.59	358	150	4	14	371	13	361	5e-115	408.7
173	Cotton_D_gene_10000106	Pectinesterase PPME1	AT1G69940	55.59	358	150	4	14	371	13	361	5e-115	408.7
102	Cotton_A_28902	Anther-specific protein LAT52	AT1G29140	41.57	166	91	4	1	162	1	164	2.4e-30	125.9
122	Cotton_A_35804	Anther-specific protein LAT52	AT5G45880	46.75	154	76	5	13	161	15	167	2e-32	132.9
Energy and metabolism process
38	Cotton_A_33732	Triosephosphate isomerase	AT2G21170	81.7	306	49	2	9	307	10	315	8e-141	494.2
52	Cotton_A_22450	Malate dehydrogenase	AT1G04410	90.06	332	33	0	1	332	1	332	6e-174	604.4
164	Cotton_D_gene_10010185	Galactose oxidase	AT5G19580	52.43	536	239	10	101	631	70	594	3e-158	553.5
165	Cotton_A_14520	Galactose oxidase	AT5G19580	53.63	537	234	10	100	632	69	594	9e-161	561.6
18	Cotton_A_28004	ATP synthase subunit	AT3G52300	81.55	168	31	0	1	168	1	168	2.7e-81	295
48	Cotton_A_03219	NADH dehydrogenase [ubiquinone] flavoprotein 2	AT4G02580	86.27	255	34	1	1	254	1	255	9e-129	453.8
99	Cotton_D_gene_10017814	NADH dehydrogenase [ubiquinone] 1 alpha subcomplex subunit 5	AT5G52840	86.39	169	20	1	1	166	1	169	5.3e-82	297.4
9	Cotton_D_gene_10034077	Deoxyuridine 5'-triphosphate nucleotidohydrolase	AT4G31880	45.24	42	21	1	119	160	60	99	0.103	30.8
10	Cotton_D_gene_10034077	Deoxyuridine 5'-triphosphate nucleotidohydrolase	AT4G31880	45.24	42	21	1	119	160	60	99	0.103	30.8
32	Cotton_D_gene_10028012	Succinyl-CoA ligase [ADP-forming] subunit beta	AT2G20420	84.06	433	54	1	1	433	1	418	0	714.1
43	Cotton_A_19267	Probable 6-phosphogluconolactonase 4	AT5G24400	63.78	323	101	6	14	327	10	325	1e-106	380.9
55	Cotton_A_33551	Caffeic acid 3-O-methyltransferase	AT5G54160	77.53	365	80	1	1	365	1	363	7e-171	594.3
56	Cotton_D_gene_10035451	S-adenosylmethionine synthase	AT4G01850	93.64	393	25	0	1	393	1	393	0	773.9
57	Cotton_D_gene_10028579	S-adenosylmethionine synthase 1	AT4G01850	93.13	393	27	0	1	393	1	393	0	766.9
58	Cotton_D_gene_10008718	S-adenosylmethionine synthase 2	AT1G02500	94.91	393	20	0	1	393	1	393	0	774.6
69	Cotton_A_16872	Probable aldo-keto reductase 1	AT1G60710	59.17	338	131	5	2	335	4	338	3e-104	372.9
70	Cotton_A_16872	Probable aldo-keto reductase 1	AT1G60710	59.17	338	131	5	2	335	4	338	3e-104	372.9
74	Cotton_D_gene_10014349	Probable mannitol dehydrogenase	AT4G37990	71.97	346	97	0	12	357	8	353	3e-147	515.8
85	Cotton_D_gene_10036599	Probable cinnamyl alcohol dehydrogenase 9	AT2G21890	74.29	350	89	1	9	357	3	352	5e-160	558.1
Protein folding and assembly
20	Cotton_A_13598	23.6 kDa heat shock protein	AT5G64030	26.5	117	72	4	47	159	91	197	0.021	33.5
59	Cotton_A_16089	Protein disulfide-isomerase	AT1G21750	66.8	500	157	2	3	495	4	501	0	686
71	Cotton_A_21989	Elongation factor Tu	AT4G02930	85.93	455	61	3	1	453	1	454	0	770.8
91	Cotton_D_gene_10037266	17.3 kDa class II heat shock protein	AT4G38590	33.8	71	38	3	62	124	574	643	0.142	30.03
124	Cotton_A_18176	Hsp70 nucleotide exchange factor FES1	AT3G09350	75.27	368	86	2	1	368	1	363	2e-155	542.7
Stress defense
126	Cotton_D_gene_10025297	L-ascorbate peroxidase 1	AT1G07890	74.8	246	62	0	4	249	1	246	5e-109	389
100	Cotton_A_23038	Aldehyde dehydrogenase family 2 member B4	AT1G23800	77.01	509	117	0	9	517	26	534	0	829.7
170	Cotton_A_23038	Aldehyde dehydrogenase family 2 member B4	AT1G23800	77.01	509	117	0	9	517	26	534	0	829.7
171	Cotton_A_23038	Aldehyde dehydrogenase family 2 member B4	AT1G23800	77.01	509	117	0	9	517	26	534	0	829.7
Other functions
2	Cotton_D_gene_10029341	Glycine-rich RNA-binding protein	AT2G21660	70.45	176	43	3	1	167	1	176	1.9e-66	245.7
3	Cotton_D_gene_10029341	Glycine-rich RNA-binding protein	AT2G21660	70.45	176	43	3	1	167	1	176	1.9e-66	245.7
23	Cotton_A_35766	Pathogenesis-related protein 5	AT2G28790	41.7	235	130	7	15	243	15	248	4e-46	179.1
31	Cotton_D_gene_10012588	Nuclear migration protein nudC	AT5G53400	64.05	306	87	4	1	287	1	302	1e-104	373.6
34	Cotton_D_gene_10010187	Probable lactoylglutathione lyase	AT1G11840	73.05	282	72	1	83	360	41	322	7e-123	434.9
35	Cotton_A_02073	Soluble inorganic pyrophosphatase 1	AT5G09650	77.18	298	61	2	6	296	2	299	4e-132	465.3
44	Cotton_A_28411	Probable rhamnose biosynthetic enzyme 1	AT1G63000	87.03	293	38	0	5	297	5	297	7e-152	530.8
51	Cotton_A_33743	Polygalacturonase QRT3	AT4G20050	63.94	477	138	4	39	511	33	479	2e-167	583.6
83	Cotton_A_17250	Alpha-1,4-glucan-protein synthase 1	AT3G02230	83.51	97	16	0	1	97	1	97	5.8e-43	166.4
86	Cotton_D_gene_10037393	Profilin	AT2G19770	81.34	134	24	1	1	133	1	134	8.5e-65	239.6
97	Cotton_A_29462	Leucine-tRNA ligase	AT5G49030	20.92	889	500	34	93	882	309	1093	7.8e-24	107.5
106	Cotton_A_35377	Putative pinene synthase	AT2G23350	23.19	69	49	1	62	130	178	242	1	28.11
117	Cotton_D_gene_10024340	Phosphoglycolate phosphatase	AT2G38740	68.64	236	74	0	6	241	8	243	8.6e-97	347.4
156	Cotton_A_00485	Bifunctional monodehydroascorbate reductase and carbonic anhydrase nectarin-3	AT5G04180	38.64	264	136	6	18	261	5	262	9.6e-46	177.9
157	Cotton_A_00484	Nacrein-like protein C1	AT5G04180	41.42	268	146	5	14	279	4	262	3.1e-53	203
174	Cotton_A_12497	Alpha-1,4-glucan-protein synthase	AT3G02230	89.86	355	36	0	1	355	1	355	0	680.2
19	Cotton_D_gene_10038772	Uncharacterized protein	AT4G10790	26.09	92	67	1	5	96	308	398	0.004	33.88
175	Cotton_D_gene_10017750	Uncharacterized protein	AT5G46230	39.42	137	83	0	10	146	7	143	3.2e-28	118.6
a Spot No. corresponding to spots ID in protein maps.
b Protein ID of the matched protein.
c Description of the protein.
d Blastp analysis of cotton and Arabidopsis pollen proteins. The colored items were the best matches with high E-value.
