# Supplementary material for: Proteomic analysis of anthers from wild-type and photosensitive genetic male sterile mutant cotton (Gossypium hirsutum L.)
Source: BMC Plant Biol. 2014 Dec 30;14:390. doi: 10.1186/s12870-014-0390-4 (PMC4311434; doi:10.1186/s12870-014-0390-4)
Supplement: Additional file 5: — Closest Arabidopsis genes affected in pollen development or pollen tube growth. [file 12870_2014_390_MOESM5_ESM.xlsx]

## Sheet: Additional file 5
Additional file 5 Closest Arabidopsis genes affected in pollen development or pollen tube growth
Sp. Noa	Protein IDb	Descriptionc	Blastp analysisd											Literaturee
			Closest Arabidopsis homologue	% identity	Alignment length	Mismatches	Gap opens	q.start	q.end	s.start	s.end	E-value	Bit score
51	Cotton_A_33743	Pectin lyase-like superfamily protein	AT4G20050	63.94	477	138	4	39	511	33	479	1e-168	583.6	Preuss et al, 1994; Rhee et al, 2003; Rhee & Somerville, 1998
83	Cotton_A_17250	reversibly glycosylated polypeptide 1	AT3G02230	83.51	97	16	0	1	97	1	97	9.5e-46	166.4	Drakakaki et al, 2006
137	Cotton_A_15299	Chalcone and stilbene synthase family protein	AT4G34850	81.36	397	69	1	1	397	1	392	0	647.1	Dobritsa et al, 2010; Kim et al, 2010
166	Cotton_D_gene_10000106	Pectin lyase-like superfamily protein	AT1G69940	55.59	358	150	4	14	371	13	361	4e-116	408.7	Tian et al, 2006
174	Cotton_A_12497	reversibly glycosylated polypeptide 1	AT3G02230	89.86	355	36	0	1	355	1	355	0	680.2	Drakakaki et al, 2006
a Spot No. corresponding to spots ID in protein maps.
b Protein ID of the matched protein.
c Description of the protein in TAIR.
d Blastp analysis of cotton and Arabidopsis proteins (TAIR 10). The best matches were choosed.
e Literatures of the genes affected in pollen development or pollen tube growth.
References:
Dobritsa AA, Lei Z, Nishikawa S-i, Urbanczyk-Wochniak E, Huhman DV, Preuss D, Sumner LW: LAP5 and LAP6 Encode Anther-Specific Proteins with Similarity to Chalcone Synthase Essential for Pollen Exine Development in Arabidopsis. Plant Physiology 2010, 153(3):937-955
Drakakaki G, Zabotina O, Delgado I, Robert S, Keegstra K, Raikhel N: Arabidopsis reversibly glycosylated polypeptides 1 and 2 are essential for pollen development. Plant physiology 2006, 142: 1480-1492
Kim SS, Grienenberger E, Lallemand B, Colpitts CC, Kim SY, Souza CdA, Geoffroy P, Heintz D, Krahn D, Kaiser M et al: LAP6/POLYKETIDE SYNTHASE A and LAP5/POLYKETIDE SYNTHASE B Encode Hydroxyalkyl alpha-Pyrone Synthases Required for Pollen Development and Sporopollenin Biosynthesis in Arabidopsis thaliana. Plant Cell 2010, 22(12):4045-4066
Preuss D, Rhee SY, Davis RW: Tetrad analysis possible in Arabidopsis with mutation of the QUARTET (QRT) genes. Science 1994, 264: 1458-1460
Rhee SY, Osborne E, Poindexter PD, Somerville CR: Microspore separation in the quartet 3 mutants of Arabidopsis is impaired by a defect in a developmentally regulated polygalacturonase required for pollen mother cell wall degradation. Plant physiology 2003, 133: 1170-1180
Rhee SY, Somerville CR: Tetrad pollen formation in quartet mutants of Arabidopsis thaliana is associated with persistence of pectic polysaccharides of the pollen mother cell wall. The Plant journal : for cell and molecular biology 1998, 15: 79-88
Tian GW, Chen MH, Zaltsman A, Citovsky V: Pollen-specific pectin methylesterase involved in pollen tube growth. Dev Biol 2006, 294: 83-91
