# Supplementary material for: Proteomic analysis of anthers from wild-type and photosensitive genetic male sterile mutant cotton (Gossypium hirsutum L.)
Source: BMC Plant Biol. 2014 Dec 30;14:390. doi: 10.1186/s12870-014-0390-4 (PMC4311434; doi:10.1186/s12870-014-0390-4)
Supplement: Additional file 6: — Comparision of protein and mRNA expression levels of differentially expressed proteins spots from wild-type (WT) and PGMS mutant (MT) cotton ( Gossypium hirsutum L.). [file 12870_2014_390_MOESM6_ESM.xlsx]

## Sheet: Additional file 4
Additional file 6 Comparision of protein and mRNA expression levels of differentially expressed proteins spots from wild-type (WT) and PGMS mutant (MT) cotton (Gossypium hirsutum L.).
Spot No.a	Stageb	Spot Intensityc		Relative Valued
		WT	MT	WT	MT
Spot 137	TTP	0.172±0.009	0.109±0.007	1.00±0.06	0.42±0.01
	UNP	0.132±0.022	0.057±0.011	0.77±0.08	0.15±0.02
	BNP	0.017±0.004	0	3.91E-3±6.06E-4	4.44E-3±3.81E-4
Spot 145	TTP	0.051±0.001	0.022±0.006	1.00±0.03	0.62±0.10
	UNP	0.020±0.006	0.001±0.004	0.47±0.03	0.30±0.10
	BNP	0	0	0.12±0.05	0.17±0.05
Spot 173	TTP	0.104±0.015	0.123±0.002	1.00±0.04	0.94±0.13
	UNP	0.077±0.018	0.080±0.003	38.24±4.12	0.52±0.68
	BNP	0.362±0.064	0.076±0.014	5.07E4±3.35E2	6.45E3±4.10E2
Spot 126	TTP	0.032±0.004	0.031±0.005	1.00±0.06	0.86±0.03
	UNP	0.040±0.002	0.036±0.003	1.86±0.05	1.67±0.11
	BNP	0.277±0.021	0.170±0.007	2.36±0.03	1.25±0.01
Spot 63	TTP	0.051±0.009	0.104±0.008	1.00±0.07	2.93±0.09
	UNP	0.115±0.043	0.099±0.010	1.06±0.01	0.99±0.03
	BNP	0.052±0.015	0.077±0.013	0.75±0.03	2.02±0.05
Spot 168	TTP	0.051±0.005	0.084±0.017	1.00±0.06	2.66±0.10
	UNP	0.047±0.001	0.085±0.002	0.97±0.11	1.15±0.04
	BNP	0.097±0.016	0.104±0.012	0.78±0.09	1.73±0.06
a Spot No. corresponding to spots ID in protein maps
b Stage of anther development
c Spot intensity represent the % volume (Mean ± SD)
d Relative expressin level the transcripts (Mean ± SD)
