# Supplementary material for: Proteomic analysis of anthers from wild-type and photosensitive genetic male sterile mutant cotton (Gossypium hirsutum L.)
Source: BMC Plant Biol. 2014 Dec 30;14:390. doi: 10.1186/s12870-014-0390-4 (PMC4311434; doi:10.1186/s12870-014-0390-4)
Supplement: Additional file 7: — Primers and EST-sequences used for real-time PCR analysis. [file 12870_2014_390_MOESM7_ESM.xlsx]

## Sheet: Additional file 2
Additional file 7 Primers and EST-sequences used for real-time PCR analysis
Spot ID	Protein IDa	EST Nameb	Similarityc	Primerd	Sequencee
137	>Cotton_A_15299	>G12_433583.84.S1104162755.MJH-SP16499.M13R.ab1	0.7883	F5'-CACTCTGTGTTCCTGGCAGA-3' F5'-ACGCCCTTATGACCTTGTTG-3'	AACAAGTTGCTGTTGGCATTATAAAGATTACAAAACAAAGTAACAACTTCCCAATATGAATGTCATGTAGTTACAGGCTGCGAAGAAGAATGCCTTCAAATGTAATTCCAGGACCAAATGCTAAGGCAAGCCCCCATTCTTCTCCTCCTCCTCTCTTCAACTCTTCCCTCATGTATTCCATCACATAGAAAATGGTATTGCTGCTCACATTTCCGAAGTCCTTCAAAGCTTTCCTGCTACATTCTAGTTTCCCCTTGTTCAGTTTAAGAGTGCTTTCCAAGCGGTTAAGTATCGCCGGTCCTCCAGGATGAACTGCCCAAAACATTTCATTGAAGTCTGTCAAACTAGCCTTTGACATGAGTTTCCTGCAGAATTCCTCAATGTTGTCTTCGATCTTCT…
145	>Cotton_A_16390	>D04_432353.40.S1104152711.Anther-SP15496.M13R.ab1	0.9968	F5'-TTACTCCTTGGCTAATGCACC-3' R5'-ACTCAGTTGTCTTTCGGAATG-3'	AAACTAAAATTCGAAACATCATATAATTAACTTAACAGAACCATGAATTCAATGTAGAAAATAAACTAGACCGTTAAAGTATAAATGTTATTACAGTATCTGTTTGTATTCCAGAATGTGGTCATTGTAAATGCATTGACCGAAACAACATTTATTTTAAGCTAAATAAAATTGTGAAGACCATTTATAGACTCAGTTGTCTTTCGGAATGTCAAGGTTCTCAAATATTGGACTGTCAACTCCGACTCCCATTGCATTTAGGCCATTGTCTACATACACAACAGCCCCCGTGATAGCTGAAGACAATGGCGAAGCCAGAAAGGCAGCAGCATTTCCCACCTCCTCTGCTGACAGTTCTTTCTTTAGGGGTGCATTAGCCAAGGAGTAATCGATCATCAT…
173	>Cotton_D_gene_10000106	>Anther_High_Quality_EST.seq.Contig3390	0.9137	F5'-GAAGAGCAGCCCAAGGGTTGT-3' R5'-GCTTCTGCATCCGGTAGTTGT-3'	AATAGAAATAATAATGAATTCTGCTTCTTATTGAAAACTTCCTATTTGTTAAAAATACAAGCCTTAGGAAGGAAAAATAAAATGAAATAGAAGGCTAGTTATTTCCACCCGGCGAAGAGGTAGATGAGGGTCTACTTGGATTTCTAATATTGCGAAGATATGCTACTTGCGTGATTAAGTTGACAATGAATGAATTAATTAGGTACTGTTGGAGAAGGAAGCAACCATTTGGTAGCTTCAACATAGTCAAGAACCAAGAATGGTTGAGCTTCTGCATCCGGTAGTTGTTTGACGAATGGCTCCCGTGTCTTGGGATTGGCGCCTTGCCCCGTGCATTTATATTCTCCATAGTAAACAGTTTTGGCTCGTTCAGGTTGGAGATTATGAGACCAACCAGCA…
126	>Cotton_D_gene_10025297	Anther_High_Quality_EST.seq.Contig3634	0.996	F5'-GAGAAATATGCTGCTGATGAGG-3' R5'-AGTGTTCGAGCAACAACTGCC-3'	AAACCAATAATCAAACCATTAACAATAAACTTTTTAAAAAAAGCATTTGAAGAAATTACATGTTATTTATCTAAGATAAAAAGCAAAAAAGAGAAAGAAAAAGGTTACTCTCATCGGAAATCATTCCGGATTCTTTTTTTTTTTTTACCAAAAAGAAAACACCATGAAAACCACCCTAGAGGCGAAAAAGTGTTCGAGCAACAACTGCCTAGCAATTATGTTTCTTTCGAGAATTTATATTTTAAAAAGAAAAAAAGAAAAAAAAACGAATGTATCTTTGGGAGGCAAATGTTGGTTGCTCTCGTGCCTACTCTGCAAACCAAACTGCTTTTGTTTAGTCATCAGCAAATCCTAGCTCAGAGAGCCTTAAGTGAGCATTAGCGTAATCAGCAAAGAATT…
63	>Cotton_A_15704	>Anther_High_Quality_EST.seq.Contig1253	0.9804	F5'-GTAGATGCCATTGCTACTGCT-3' R5'-AGGGAACTCAATCTTTCGGTC-3'	CCATAAAACAACACATACATTAAAGCAAGTTTAGATTGATTATACATCAGCGAAATTTAAGTAAAATCATCTAGAAAACAAACATCTATCAACCCGTAGTGGTTTGCACCAAAGTTTATATTACCTCCACTAATAGCATTCTCTTCTTCCCAATTCAAAAGTACTCAGGACATCGCATGGCTCTACTCTCAAGTCCTACGCACTAGCACTACCATGCTCCATATCGAAACAAATGTTCTCAAGTAATACGTATCAAAACTTGAAAGTGTCTCCGGTACTGCAACATCTCTTCATTTGTAGAACTCAAAGTCAGTGTCAGGCTTCTTCACATTTGTTCTGTAACCCTTTTCAAAGTCCTTGGGAAGTATGACATATCGGTTCTTGCGAACTGCATGCATT…
168	>Cotton_A_23018	>Anther_High_Quality_EST.seq.Contig4898	0.9918	F5'-AGGATGCTGTTACTCCGCTTG-3' R5'-CTATAAGAGGTGGTAACCCAG-3'	GGATCAAAAGTGGAAATAATTTTGGAGTTAAATTAGAACACCAAAGACTAGTCATGCAACATACCATCCATGAAAGACTATTTTCGTCTAACAGACGGAAGATAAAATTCAACTGCAATCCATATTTTAAAGTATCCAAATGCAAGGAAATAGTTGCAGTACAAGCATCAGACACATTGTAAGAGTCATTCCATCAATTTCAAGAACTCACACATCTATAAGAGGTGGTAACCCAGTTTGGAGAATGGAGATTAATCAATCTTTCCTAAGTTCCATGTATTCCCGGCGGATACCAGCTGCATTTATGATAACAAGTTCGAGTTTGTCTCCAGTGTATATATCTCTCTCGGATGCAGATGCAAAAACAGTTTTTACCAAATCAATAGCTTCAGCTTCCAC…
-	18S	-		F5'-TGACGGAGAATTAGGGTTCGA-3' R5'-CCGTGTCAGGATTGGGTAATTT-3'	-
	a Protein ID indicate the spot identified by MS
	b EST name is the best hit EST in anther cDNA library
	c Similarity is sequence similarity betweent the identified spot and EST
	d Primer used for qRT-PCR
	eSequence of the EST inanther cDNA library
